# Supplementary material for: Comparative performance of transcriptome assembly methods for non-model organisms
Source: BMC Genomics. 2016 Jul 27;17:523. doi: 10.1186/s12864-016-2923-8 (PMC4964045; doi:10.1186/s12864-016-2923-8)
Supplement: Additional file 4: — Alignment to Ae. aegypti gene models and Ae. albopictus genomic scaffolds by contigs in the De novo assemblies and reference-based re-assemblies with increased number of input read pairs. For De novo assemblies: dataset used, number of contigs, the total number of contigs supporting Ae. aegypti gene models with multiple isoforms, the total number of contigs supporting Ae. aegypti gene models with a single isoform and the total number of contigs supporting all isoforms. Support is characterized as the best blastx match (evalue < 1e-6) with percent identity > = 70 %. For unannotated contigs from the reference-based re-assemblies: dataset used, number of contigs, total number of contigs aligning to the Ae. albopictus genome (blastn with evalue < 1e-06), median percent identity of the matches, and median alignment length with the median contig coverage in parentheses. (XLSX 40 kb) [file 12864_2016_2923_MOESM4_ESM.xlsx]

## Sheet: Sheet1
Additional file 1. Alignment to Ae. aegypti gene models and Ae. albopictus genomic scaffolds by contigs in the De novo assemblies and reference-based re-assemblies with increased number of input read pairs.
Assembly strategy	Dataset used	# of contigs	# of contigs supporting Ae. aegypti gene models with multiple isoforms	# of contigs supporting Ae. aegypti gene models with a single isoform	# of contigs supporting all isoforms
De novo assembly	180M1	96980	2000	24615	29225
	360M	141390	2033	25461	30032
	600M	176168	2116	26295	31157
Assembly strategy	Dataset used	# of contigs	# of contigs aligning to the Ae. albopictus genome	Median % identity of the matches	Median alignment length (Median % contig coverage)
Unannotated contigs from reference-based re-assembly	180M	30504	25824	0.9339	258 (98.37%)
	360M	49714	42540	0.9321	258 (97.87%)
	600M	66168	55859	0.9286	255 (97.14%)
1dataset representing approximate number of millions of read pairs used in the corresponding assembly strategy
