# Supplementary material for: Comparative performance of transcriptome assembly methods for non-model organisms
Source: BMC Genomics. 2016 Jul 27;17:523. doi: 10.1186/s12864-016-2923-8 (PMC4964045; doi:10.1186/s12864-016-2923-8)
Supplement: Additional file 5: — Total and unique read mapping percentages. Dataset used in, percentage of total reads and percentage of reads uniquely mapped back to the transcriptome assemblies generated in this study. (XLSX 34 kb) [file 12864_2016_2923_MOESM5_ESM.xlsx]

## Sheet: Table1
Additional file 2. Total and unique read mapping percentages
Assembly Strategy	Dataset used	% total mapped	% uniquely mapped
De novo assembly	180M1	0.9117	0.713
	360M	0.9293	0.726
	600M	0.9306	0.7178
Reference-based re-assembly	180M	0.885	0.7271
	360M	0.8933	0.7324
	600M	0.8944	0.7348
Transcriptome Post-Scaffolding	180M	0.7798	0.7582
	360M	0.7935	0.7717
	600M	0.7943	0.7725
Genome-guided assembly using Ae. albopictus genome	180M	0.8712	0.4754
	360M	0.854	0.4373
	600M	0.8473	0.4228
Genome-guided assembly using Ae. aegypti genome with reference annotation	180M	0.3571	0.0766
Genome-guided assembly using Ae. aegypti genome without reference annotation	180M	0.2656	0.0768
1dataset representing approximate number of millions of read pairs used in the corresponding assembly strategy
