# Supplementary material for: Comparative performance of transcriptome assembly methods for non-model organisms
Source: BMC Genomics. 2016 Jul 27;17:523. doi: 10.1186/s12864-016-2923-8 (PMC4964045; doi:10.1186/s12864-016-2923-8)
Supplement: Additional file 6: — Number and percentage of gene models identified by reciprocal BLAST and median alignment length. For various transcriptome assembly methods: Dataset used, number of Ae. aegypti gene models identified by BLASTX, percentage of Ae. aegypti gene models identified by reciprocal blast (BLASTX and TBLASTN), median alignment length from BLASTX and TBLASTN. All BLAST matches have e-value < 1e-6 and percent identity > = 70 %. (XLSX 30 kb) [file 12864_2016_2923_MOESM6_ESM.xlsx]

## Sheet: Sheet1
Additional file 4. Number and percentage of gene models identified by reciprocal BLAST and median alignment length
Assembly Strategy	Dataset used	# of aegypti gene models by BLASTX	% of aegypti gene models identified by reciprocal blast	Median alignment length in BLASTX	Median alignment length in TBLASTN
De novo assembly	180M1	10386	0.856	331	1107
Reference-based re-assembly	180M	10342	0.869	334	1092
TransPS	180M	9884	0.98	342	1167
Genome-guided assembly using Ae. albopictus genome	180M	9999	0.86	352	1104
1dataset representing approximate number of millions of read pairs used in the corresponding assembly strategy
